# Supplementary material for: Accurate detection of m6A RNA modifications in native RNA sequences
Source: Nat Commun. 2019 Sep 9;10:4079. doi: 10.1038/s41467-019-11713-9 (PMC6734003; doi:10.1038/s41467-019-11713-9)
Supplement: Supplementary file 4 — Source Data [file 41467_2019_11713_MOESM4_ESM.zip]

Archive with 3 entries (3 files):
- SourceData_Figure1.zip
- SourceData_Figure2.zip
- SourceData_Figure3.zip
